# Supplementary material for: Population-based analysis of POT1 variants in a cutaneous melanoma case–control cohort
Source: J Med Genet. 2022 Dec 20;60(7):692–6. doi: 10.1136/jmg-2022-108776 (PMC10279804; doi:10.1136/jmg-2022-108776)
Supplement: Supplementary data [file jmg-2022-108776supp003.xlsx]

## Sheet: Sheet1
Supplementary Table 2. POT1 variants classified as Group 1. Coordinates are from the GRCh37 reference genome. Consequences were predicted with VEP, Ensembl release 104, which also annotated co-existing variation, SIFT, PolyPhen and ClinVar pathogenicity predictions, and allele frequencies in the gnomAD database. All variants in this table were confirmed by resequencing of the original samples by …
Variant	Protein change (reference: protein - ENSP00000350249, cDNA: ENST00000357628)	Consequence	Co-existing variation	ClinVar prediction (20220804 data release)	ClinVar accession	SIFT	PolyPhen	gnomAD AF	gnomAD NFE AF	Total number of samples with detected variant	Number of cases	Number of controls	Details of confirmed variants
7:124464068,TTA/T	p.Asp617GlufsTer9	frameshift variant	rs758673417	Conflicting	VCV000209095	NA	NA	2.413e-05	4.439e-05	3	1	2	Confirmed heterozygous in all - by capillary
7:124465412,C/T	c.1687-1G>A	splice acceptor variant	rs587777473,CS144555	Uncertain	VCV000139521	NA	NA	4.198e-06	9.132e-06	1	0	1	PD30567a:0/1
7:124481233,C/T	c.1164-1G>A	splice acceptor variant	rs866612394,CS1614625	Pathogenic/Likely pathogenic	VCV000475026	NA	NA	NA	NA	3	3	0	PD30589a:0/1,PD30587a:0/1,PD30596a:0/1
7:124482952,G/GA	p.Gln358SerfsTer13	frameshift variant	rs750470470	Pathogenic/Likely pathogenic	VCV000541864	NA	NA	3.638e-05	7.102e-05	1	1	0	Confirmed heterozygous - by capillary
7:124493077,C/A	p.Arg273Leu	missense variant	rs587777476,CM144554,COSV62932457	Risk factor	VCV000139524	deleterious	probably damaging	NA	NA	1	1	0	PD30588a:0/1
7:124493119,A/C	p.Leu259Ter	stop gained	NA	NA	NA	NA	NA	NA	NA	1	0	1	PD30546a:0/1
7:124499043,C/T	p.Asp224Asn	missense variant	rs202187871,CM144561,COSV100714025,COSV62928673	Uncertain	VCV000139527	deleterious	probably damaging	7.18e-05	0.0001588	6	4	2	PD30598a:0/1,PD30605a:0/1,PD30735a:0/1,PD30715a:0/1,PD30575a:0/1,PD30606a:0/1
7:124503540,C/T	p.Arg137His	missense variant	rs587777475,CM144558,COSV62931229,COSV62935193	Uncertain	VCV000139523	deleterious	probably damaging	3.981e-06	0	1	1	0	PD30585a:0/1
7:124503600,C/T	p.Arg117His	missense variant	rs1385542313,COSV62928142	Uncertain	VCV000654409	deleterious	benign	3.982e-06	0	1	1	0	Confirmed by capillary
7:124503655,A/G	p.Ser99Pro	missense variant	NA	NA	NA	tolerated	benign	NA	NA	1	1	0	PD30593a:0/1
7:124510966,T/G	p.Lys85Thr	missense variant and splice region variant	NA	NA	NA	deleterious	possibly damaging	NA	NA	1	1	0	PD30725a:0/1
7:124511044,C/T	p.Cys59Tyr	missense variant	COSV62932435	Uncertain	VCV001047766	deleterious	probably damaging	NA	NA	1	0	1	PD30566a:0/1
7:124532327,T/A	p.Lys39Asn	missense variant	COSV62929423	NA	NA	deleterious	possibly damaging	NA	NA	1	0	1	PD30751a:0/1
7:124532435,C/T	c.10-1G>A	splice acceptor variant	rs976603098,COSV62935459	Likely pathogenic	VCV000568503	NA	NA	NA	NA	1	1	0	PD30602a:0/1
