# Supplementary material for: Population-based analysis of POT1 variants in a cutaneous melanoma case–control cohort
Source: J Med Genet. 2022 Dec 20;60(7):692–6. doi: 10.1136/jmg-2022-108776 (PMC10279804; doi:10.1136/jmg-2022-108776)
Supplement: Supplementary data [file jmg-2022-108776supp004.xlsx]

## Sheet: Supplementary Table 3
Supplementary Table 3. Age of onset statistics by pathogenicity group. Age of onset was not available for all participants.
Pathogenicity group	Mean	Std. Dev.	Min	Max	Total number of cases
0	54.4434	12.3833	17.8864	88	2628
1	54.7177	12.1047	30	72.7639	15
2	55.9694	10.0876	44	68	4
3	55.4059	13.3476	22	77.4647	117
All groups	54.5	12.4	17.9	88	2764

## Sheet: Supplementary Table 4
Supplementary Table 4. Gender distribution by pathogenicity group in cases and controls. Please note there were two cases for which gender was unknown.
	Pathogenicity group		Sex		Total
			F	M
Cases	0	#	1596	1182	2778
		%	0.575	0.425	1
	1	#	8	7	15
		%	0.533	0.467	1
	2	#	4	3	7
		%	0.571	0.529	1
	3	#	75	51	126
		%	0.595	0.405	1
	Total	#	1683	1243	2926
		%	0.575	0.425	1
Controls	0	#	1726	1409	3135
		%	0.5506	0.4494	1
	1	#	5	3	8
		%	0.625	0.375	1
	2	#	3	3	6
		%	0.5	0.5	1
	3	#	76	73	149
		%	0.5101	0.4899	1
	Total	#	1810	1488	3298
		%	0.5488	0.4512	1

## Sheet: Supplementary Table 5
Supplementary Table 5. Family history of melanoma by pathogenicity group. P-value (Fisher’s exact test): 0.88. Five cases were excluded from this comparison for lack of information.
Pathogenicity group		No	Yes	Total
0	#	2516	259	2775
	%	0.907	0.093	1
1	#	13	2	15
	%	0.867	0.133	1
2	#	7	0	7
	%	1	0	1
3	#	115	11	126
	%	0.913	0.087	1
Total	#	2651	272	2923
	%	0.907	0.093	1

## Sheet: Supplementary Table 6
Supplementary Table 6. Site of melanoma distribution by pathogenicity group.
Pathogenicity group		Site of melanoma				Total
		Head	Limbs	Trunk	Unknown
0	#	285	1121	900	474	2780
	%	0.1025	0.4032	0.3237	0.1705	1
1	#	1	9	4	1	15
	%	0.0667	0.6	0.2667	0.0667	1
2	#	0	2	2	3	7
	%	0	0.2857	0.2857	0.4286	1
3	#	11	49	41	25	126
	%	0.0873	0.3889	0.3254	0.1984	1
Total	#	297	1181	947	503	2928
	%	0.1014	0.4033	0.3234	0.1718	1
